# Supplementary material for: Effect of Treatment Methods on Material Properties and Performance of Sawdust-Concrete and Sawdust-Polymer Composites
Source: Polymers (Basel). 2024 Nov 26;16(23):3289. doi: 10.3390/polym16233289 (PMC11644647; doi:10.3390/polym16233289)
Supplement: Supplementary file 1 [file polymers-16-03289-s001.zip]

Archive with 1 entries (1 files):
- polymers-3295543-supplementary.pdf
